# Supplementary material for: New Zosteropenillines and Pallidopenillines from the Seagrass-Derived Fungus Penicillium yezoense KMM 4679
Source: Mar Drugs. 2024 Jul 17;22(7):317. doi: 10.3390/md22070317 (PMC11277992; doi:10.3390/md22070317)
Supplement: Supplementary file 1 [file marinedrugs-22-00317-s001.zip]

Archive with 1 entries (1 files):
- marinedrugs-3102332-supplementary.pdf
